# Supplementary material for: Metasurface-based realization of photonic time crystals
Source: Sci Adv. 2023 Apr 5;9(14):eadg7541. doi: 10.1126/sciadv.adg7541 (PMC10075962; doi:10.1126/sciadv.adg7541)
Supplement: Supplementary file 2 — Movies S1 and S2 [file sciadv.adg7541_movies_s1_and_s2.zip]

Archive with 2 entries (2 files):
- adg7541_Movie_S1.mp4
- adg7541_Movie_S2.mp4
